# Supplementary material for: Application of a sEMG hand motion recognition method based on variational mode decomposition and ReliefF algorithm in rehabilitation medicine
Source: PLoS One. 2024 Nov 27;19(11):e0314611. doi: 10.1371/journal.pone.0314611 (PMC11602058; doi:10.1371/journal.pone.0314611)
Supplement: S1 File — (ZIP) [file pone.0314611.s001.zip]

Archive with 10 entries (7 files):
- Supporting Information/
- Supporting Information/Data Description.docx
- Supporting Information/sEMG for Basic Hand movements/
- Supporting Information/sEMG for Basic Hand movements/Database 1/
- Supporting Information/sEMG for Basic Hand movements/Database 1/female_1.mat
- Supporting Information/sEMG for Basic Hand movements/Database 1/female_2.mat
- Supporting Information/sEMG for Basic Hand movements/Database 1/female_3.mat
- Supporting Information/sEMG for Basic Hand movements/Database 1/male_1.mat
- Supporting Information/sEMG for Basic Hand movements/Database 1/male_2.mat
- Supporting Information/~$ta Description.docx
